# Supplementary material for: Transporter modulation of molnupiravir and its metabolite β-D-N4-hydroxycytidine across the blood-brain barrier in a rat
Source: Commun Med (Lond). 2023 Oct 19;3:150. doi: 10.1038/s43856-023-00383-w (PMC10587300; doi:10.1038/s43856-023-00383-w)
Supplement: Supplementary file 2 — Supplementary Data 1 [file 43856_2023_383_MOESM2_ESM.xlsx]

## Sheet: Data for accuracy and precision
intra-day																					inter-day
	NHC_brain				MPV_brain					NHC_blood				MPV_blood								NHC_brain				MPV_brain					NHC_blood				MPV_blood
	intra-day			STDEV				STDEV		intra-day			STDEV				STDEV					intra-day			STDEV				STDEV		intra-day			STDEV				STDEV
LLOQ	10	10008	11.5325		2.5	45211	2.25712			10	6991	12.8724		2.5	33117	2.81152					LLOQ	10	11347	11.3674		2.5	15021	2.34307			10	8876	10.587		2.5	96609	2.11641
10	10	6844	8.6956		2.5	45262	2.26573			10	6451	12.3113		2.5	35121	3.02014					10	10	18176	11.9966		2.5	42122	2.5522			10	596	12.0402		2.5	7350	2.69048
	10	9105	10.7229		2.5	45500	2.30591			10	6254	12.1066		2.5	31825	2.67702						10	16626	10.6264		2.5	12854	2.32087			10	7716	10.0918		2.5	24211	2.46825
	10	8802	10.4512		2.5	45313	2.27434			10	5616	11.4436		2.5	31659	2.65974						10	8566	9.00694		2.5	11021	1.97065			10	5719	10.4141		2.5	25028	3.03534
	10	9762	11.3119	1.0024	2.5	43954	2.04488	0.0938185		10	4906	10.7059	0.747119	2.5	32517	2.74906	0.130098					10	12692	9.26089	1.16284	2.5	30544	2.83474	0.284929		10	13802	8.23948	1.21732	2.5	22773	2.75431	0.30721
Low	25	20377	20.8296		5	62183	5.12275			25	18295	24.6185		5	56645	5.26087					Low	25	29600	26.7293		5	25373	4.61849			25	18142	24.3987		5	107965	5.32822
25	25	23054	23.2298		5	66522	5.85537			25	16210	22.452		5	59221	5.52904					25	25	39752	28.4204		5	53562	4.94581			25	9826	27.9189		5	19544	5.46361
	25	24239	24.2923		5	71353	6.67106			25	16433	22.6837		5	52366	4.81541						25	38067	24.08		5	26455	5.4328			25	21736	25.6701		5	36121	4.95193
	25	24832	24.824		5	66971	5.93118			25	15824	22.0509		5	61585	5.77515						25	19091	21.4367		5	24112	4.9425			25	18501	23.2843		5	42753	5.18275
	25	24999	24.9737	1.52791	5	60369	4.81647	0.653032		25	17654	23.9525	0.970899	5	63220	5.94536	0.398664					25	26549	21.0712	2.88237	5	42754	4.97858	0.26009		25	39386	25.7748	1.55156	5	32088	5.08989	0.178795
Mid	100	113091	103.959		25	169674	23.272			100	89533	98.6428		25	250855	25.4789					Mid	100	113266	97.1433		25	120592	25.548			100	71410	103.799		25	173427	23.8428
100	100	98972	91.2994		25	174332	24.0585			100	88527	97.5975		25	254390	25.8469					100	100	152257	114.06		25	149965	25.1163			100	53214	102.561		25	101006	23.9895
	100	105931	97.539		25	175975	24.3359			100	91932	101.136		25	253154	25.7182						100	161216	101.352		25	115035	25.7			100	89898	101.408		25	124465	23.375
	100	103518	95.3754		25	173946	23.9933			100	91252	100.429		25	235487	23.879						100	86326	100.839		25	111532	24.7881			100	105634	111.018		25	191089	23.1539
	100	104756	96.4854	4.10104	25	174355	24.0624	0.356289		100	91633	100.825	1.37062	25	240418	24.3923	0.783369					100	118534	99.4697	5.9256	25	188728	30.6087	2.15238		100	148346	100.456	3.75578	25	104242	23.1813	0.34459
High	1000	1079437	970.404		250	1542214	255.018			1000	950373	993.152		250	2428045	252.133					High	1000	1186136	1000.08		250	1147175	251.195			1000	672489	999.755		250	969019	248.86
1000	1000	1111979	999.581		250	1545107	255.507			1000	972605	1016.25		250	2418596	251.149					1000	1000	1347972	1024.25		250	1221221	249.257			1000	584015	1015.72		250	1100933	251.39
	1000	1103908	992.345		250	1542336	255.039			1000	959670	1002.81		250	2450425	254.462						1000	1591792	998.997		250	1111021	253.583			1000	903552	1005.5		250	1204813	248.668
	1000	1109416	997.283		250	1530010	252.958			1000	956102	999.105		250	2410002	250.254						1000	848312	1000.72		250	1099949	249.173			1000	990070	1001.55		250	2000124	242.322
	1000	1121095	1007.76	12.564	250	1569570	259.637	2.18804		1000	969197	1012.71	8.55389	250	2439307	253.305	1.49777					1000	1172619	997.863	9.98078	250	1451502	252.327	1.71991		1000	1464083	1002.26	5.69259	250	1013714	251.216	3.28808
observed concentration																					observed concentration
	NHC_Brain					MPV_Brain					NHC_Blood				MPV_Blood							NHC_Brain					MPV_Brain					NHC_Blood				MPV_Blood
NHC	average	S.D.			MPV	average	S.D.			NHC	average	S.D.		MPV	average	S.D.					NHC	average	S.D.			MPV	average	S.D.			NHC	average	S.D.		MPV	average	S.D.
LLOQ					LLOQ					LLOQ				LLOQ							LLOQ					LLOQ					LLOQ				LLOQ
10	10.5428	1.0024			2.5	2.2296	0.0938185			10	11.888	0.747119		2.5	2.7835	0.130098					10	10.4516	1.16284			2.5	2.40431	0.284929			10	10.2745	1.21732		2.5	2.61296	0.30721
Low					Low					Low				Low							Low					Low					Low				Low
25	23.6299	1.52791			5	5.67936	0.653032			25	23.1515	0.970899		5	5.46517	0.398664					25	24.3475	2.88237			5	4.98363	0.26009			25	25.4094	1.55156		5	5.20328	0.178795
Mid					Mid					Mid				Mid							Mid					Mid					Mid				Mid
100	96.9316	4.10104			25	23.9445	0.356289			100	99.726	1.37062		25	25.0631	0.783369					100	102.573	5.9256			25	26.3523	2.15238			100	103.848	3.75578		25	23.5085	0.34459
High					High					High				High							High					High					High				High
1000	993.474	12.564			250	255.632	2.18804			1000	1004.81	8.55389		250	252.261	1.49777					1000	1004.38	9.98078			250	251.107	1.71991			1000	1004.96	5.69259		250	248.491	3.28808
NHC_Brain					MPV_Brain					NHC_Blood					MPV_Blood						NHC_Brain					MPV_Brain					NHC_Blood					MPV_Blood
Accuracy					Accuracy					Accuracy					Accuracy						Accuracy					Accuracy					Accuracy					Accuracy
LLOQ	Low	Mid	High		LLOQ	Low	Mid	High		LLOQ	Low	Mid	High		LLOQ	Low	Mid	High			LLOQ	Low	Mid	High		LLOQ	Low	Mid	High		LLOQ	Low	Mid	High		LLOQ	Low	Mid	High
15.325	-16.6818	3.95876	-2.95963		-9.71533	2.455	-6.91183	2.00729		28.7242	-1.52583	-1.35718	-0.684785		12.4608	5.21747	1.91547	0.853022			13.6736	6.91702	-2.85667	0.0080542		-6.27717	-7.63029	2.19215	0.478189		5.8699	-2.4052	3.79889	-0.0245051		-15.3435	6.56447	-4.62879	-0.456147
-13.044	-7.08079	-8.70062	-0.0418542		-9.37088	17.1074	-3.76591	2.20268		23.113	-10.192	-2.40253	1.62537		20.8058	10.5809	3.3875	0.459552			19.9657	13.6817	14.0602	2.4249		2.08813	-1.08382	0.46533	-0.29736		20.4015	11.6756	2.56107	1.572		7.61939	9.27226	-4.04203	0.556136
7.22855	-2.83081	-2.46104	-0.765516		-7.76348	33.4211	-2.65627	2.01553		21.0659	-9.26514	1.13565	0.281277		7.08072	-3.69173	2.87281	1.78496			6.26373	-3.68012	1.35236	-0.100317		-7.16515	8.65602	2.80016	1.43327		0.917808	2.68031	1.40816	0.549829		-1.26999	-0.961358	-6.50011	-0.532772
4.51179	-0.704026	-4.62459	-0.271658		-9.02644	18.6236	-4.02661	1.18306		14.4364	-11.7964	0.429049	-0.089478		6.38947	15.5029	-4.484	0.101684			-9.93056	-14.2533	0.839341	0.0723605		-21.1741	-1.15006	-0.847491	-0.330652		4.14137	-6.86281	11.0183	0.155445		21.4134	3.65507	-7.38423	-3.0712
13.1193	-0.105084	-3.51457	0.775504		-18.2048	-3.67069	-3.75038	3.85486		7.05869	-4.19012	0.824951	1.27124		9.96231	18.9071	-2.43066	1.32199			-7.39112	-15.7153	-0.530299	-0.213688		13.3898	-0.428416	22.4349	0.930786		-17.6052	3.09911	0.456066	0.226347		10.1723	1.79776	-7.27478	0.486523
5.42814	-5.4805	-3.06841	-0.652632		-10.8162	13.5873	-4.2222	2.25269		18.8796	-7.39391	-0.274014	0.480724		11.3398	9.30334	0.252223	0.904241			4.51628	-2.61001	2.57299	0.438262		-3.82771	-0.327312	5.40902	0.442846		2.74508	1.6374	3.84849	0.495822		4.51832	4.06564	-5.96599	-0.603493
Precision					Precision					Precision					Precision						Precision					Precision					Precision					Precision
LLOQ	Low	Mid	High		LLOQ	Low	Mid	High		LLOQ	Low	Mid	High		LLOQ	Low	Mid	High			LLOQ	Low	Mid	High		LLOQ	Low	Mid	High		LLOQ	Low	Mid	High		LLOQ	Low	Mid	High
8.69197	7.33529	3.94487	1.29472		4.15656	12.7477	1.53097	0.857994		5.80403	3.94377	1.38948	0.861287		4.62732	7.5779	3.07459	0.59404			8.81825	5.71624	4.22163	1.2563		4.00408	14.1395	1.39458	0.871051		7.05695	3.97931	1.32046	0.855598		6.1471	7.48212	3.28556	0.601852
11.5277	6.57737	4.49185	1.25693		4.14076	11.1527	1.48092	0.856354		6.06856	4.32434	1.40436	0.841708		4.30768	7.21036	3.03081	0.596367			8.35574	5.3761	3.5955	1.22666		3.67598	13.2037	1.41855	0.877827		6.20523	3.47757	1.33639	0.84215		4.83549	7.29671	3.26547	0.595794
9.34828	6.28968	4.20451	1.2661		4.0686	9.78904	1.46404	0.857925		6.17117	4.28016	1.35523	0.852989		4.85981	8.27891	3.04597	0.588601			9.43315	6.34514	4.04632	1.25767		4.04238	12.0202	1.38633	0.86285		7.40324	3.78222	1.35159	0.850711		5.27086	8.05067	3.35132	0.602316
9.59128	6.15497	4.29989	1.25983		4.12509	11.0102	1.48495	0.864983		6.52868	4.40299	1.36477	0.856155		4.89139	6.90309	3.28058	0.598499			11.1292	7.12755	4.0669	1.2555		4.76079	13.2126	1.43734	0.87812		7.17408	4.16976	1.23459	0.854061		4.28612	7.69212	3.38331	0.61809
8.86146	6.11807	4.25042	1.24674		4.58797	13.5583	1.48069	0.84273		6.97859	4.05344	1.35941	0.844651		4.73246	6.70547	3.21154	0.59129			10.824	7.25118	4.1229	1.2591		3.30959	13.1168	1.16401	0.867145		9.06755	3.76686	1.3644	0.853457		4.72344	7.83247	3.37932	0.596206
9.60414	6.49508	4.23831	1.26486		4.2158	11.6516	1.48831	0.855997		6.31021	4.20094	1.37465	0.851358		4.68373	7.33515	3.1287	0.593759			9.71208	6.36324	4.01065	1.25104		3.95857	13.1386	1.36016	0.871399		7.38141	3.83514	1.32149	0.851195		5.0526	7.67082	3.33299	0.602852

## Sheet: Data for stability
brain											blood													control group value
		NHC		MPV		NHC		MPV					NHC		MPV		NHC		MPV						Blood			Brain
						average	S.D.	average	S.D.								average	S.D.	average	S.D.					NHC	MPV		NHC	MPV
bench top	Low	18339	102.999	693356	102.334						bench top	Low	20287	110.255	693756	103.802								Low	18400	668343		17805	677540
		18013	101.168	672115	99.1993								17205	93.5054	701637	104.982								High	906926	3504353		902214	3469894
		17689	99.3485	677297	99.9641	101.172	1.49038	100.499	1.33463				18688	101.565	708825	106.057	101.775	6.83977	104.947	0.920794
	High	917951	101.744	3688478	106.299							High	915097	100.901	3703177	105.674
		908578	100.705	3665354	105.633								925688	102.069	3367087	96.083
		904194	100.219	3565297	102.749	100.89	0.635997	104.894	1.54062				904834	99.7693	3570485	101.887	100.913	0.938771	101.215	3.94414
Freeze	Low	16312	91.6147	683176	100.832						Freeze	Low	17059	92.712	700696	104.841
		16053	90.1601	664647	98.0971								20251	110.06	705302	105.53
		17726	99.5563	673200	99.3594	93.777	4.12949	99.4295	1.11755				16902	91.8587	709561	106.167	98.2101	8.3862	105.513	0.541645
	High	912438	101.133	3258251	93.9006							High	903673	99.6413	3558544	101.546
		916515	101.585	3564125	102.716								919050	101.337	3908726	111.539
		909245	100.779	3679104	106.029	101.166	0.329774	100.882	5.1185				917459	101.161	3505225	100.025	100.713	0.761297	104.37	5.10717
Log term	Low	19195	107.807	652466	96.2993						Log term	Low	19822	107.728	724328	108.377
		20124	113.024	659951	97.404								17914	97.3587	723237	108.213
		18828	105.746	682556	100.74	108.859	3.0633	98.1479	1.88782				18327	99.6033	715514	107.058	101.563	4.45448	107.883	0.587
	High	901624	99.9346	3398357	97.9384							High	902826	99.5479	3544299	101.14
		911290	101.006	3408469	98.2298								916298	101.033	3351457	95.637
		919963	101.967	3450816	99.4502	100.969	0.830238	98.5394	0.654894				904581	99.7414	3354273	95.7173	100.108	0.65939	97.4981	2.57537
Autosampler	Low	18400	103.342	668343	98.6426						Autosampler	Low	18902	102.728	672241	100.583
		18522	104.027	672331	99.2312								17608	95.6957	692068	103.55
		17261	96.9447	669521	98.8165	101.438	3.18941	98.8967	0.246911				18002	97.837	663012	99.2024	98.7536	2.94331	101.112	1.81377
	High	906926	100.522	3504353	100.993							High	905214	99.8112	3555412	101.457
		912112	101.097	3511231	101.191								902214	99.4804	3469894	99.0167
		932114	103.314	3521445	101.486	101.644	1.20368	101.223	0.202368				903341	99.6047	3522145	100.508	99.6321	0.136428	100.327	1.00441

## Sheet: Data for matrix effect
mobile phase					Brain				Blood
	NHC	MPV				NHC	MPV			NHC	MPV
Low	25	5			Low	25	5		Low	25	5
	32371	36033				19021	36550			17988	33117
	31061	36227				19105	35262			18211	34678
	34583	46028				19157	39542			18021	43825
Mid	100	25			Mid	100	25		Mid	100	25
	196509	154001				109090	149674			100872	148221
	200902	158767				115972	143946			115324	149554
	208404	155571				119597	154355			112114	152484
High	1000	250			High	1000	250		High	1000	250
	2000720	1510601				1179437	1445107			1120114	1441215
	1996271	1537719				1185201	1492336			1123354	1451254
	2034969	1566229				1190012	1499570			1125554	1496321
					dialysate/mobile				dialysate/mobile
						NHC	MPV			NHC	MPV
					Low	25	5		Low	25	5
						0.587594	1.01435			0.555683	0.919074
						0.61508	0.973362			0.586298	0.957242
						0.553943	0.859086			0.521094	0.952138
					Mid	100	25		Mid	100	25
						0.55514	0.971903			0.51332	0.962468
						0.577257	0.906649			0.574031	0.941972
						0.573871	0.992184			0.537965	0.980157
					High	1000	250		High	1000	250
						0.589506	0.956644			0.559855	0.954067
						0.593707	0.970487			0.562726	0.943771
						0.584781	0.95744			0.553106	0.955365
					matrix effect				matrix effect
						NHC	MPV			NHC	MPV
					Low	25	5		Low	25	5
						0.585539	0.948932			0.554358	0.942818
						58.5539	94.8932			55.4358	94.2818
						0.0250015	0.0656974			0.0266358	0.0169182
						2.50015	6.56974			2.66358	1.69182
					Mid	100	25		Mid	100	25
						0.568756	0.956912			0.541772	0.961532
						56.8756	95.6912			54.1772	96.1532
						0.00972657	0.0364927			0.024931	0.0156032
						0.972657	3.64927			2.4931	1.56032
					High	1000	250		High	1000	250
						0.589332	0.961523			0.558563	0.951068
						58.9332	96.1523			55.8563	95.1068
						0.00364615	0.00634637			0.00403234	0.00518701
						0.364615	0.634637			0.403234	0.518701

## Sheet: Data for recovery
	Recovery
	Brain			%	%	%	average	S.D.
		Low	NHC	7.02	7.28	7.11	7.13667	0.107806
			MPV	7.71	7.72	7.87	7.76667	0.0731817
		Mid	NHC	7.23	7.04	7.36	7.21	0.131403
			MPV	7.36	7.23	7.34	7.31	0.0571548
		High	NHC	7.12	7.1	7.2	7.14	0.0432049
			MPV	7.75	7.78	7.48	7.67	0.134907
			NHC				7.16222	0.0338114
			MPV				7.58222	0.196494
	Blood						average	S.D.
		Low	NHC	11.79	11.85	12.06	11.9	0.115758
			MPV	12.62	12.78	13.1	12.8333	0.199555
		Mid	NHC	11.37	11.25	11.2	11.2733	0.0713364
			MPV	12.46	12.83	12.57	12.62	0.155134
		High	NHC	11.22	11.19	11.34	11.25	0.0648074
			MPV	12.82	12.49	12.87	12.7267	0.168589
			NHC				11.4744	0.301064
			MPV				12.7267	0.087093
