# Supplementary material for: Transporter modulation of molnupiravir and its metabolite β-D-N4-hydroxycytidine across the blood-brain barrier in a rat
Source: Commun Med (Lond). 2023 Oct 19;3:150. doi: 10.1038/s43856-023-00383-w (PMC10587300; doi:10.1038/s43856-023-00383-w)
Supplement: Supplementary file 3 — Supplementary Data 2 [file 43856_2023_383_MOESM3_ESM.xlsx]

## Sheet: Data for blood-MPV
			522	524	517	620	621	518	average	STEVP	SEM
	K10	1/min	0.069646	0.057492	0.036139	0.038179	0.044737	0.067831	0.0523373	0.0134587	0.0054956
	AUC	min*ug/mL	2587.99	3419.34	4604.76	5966.6	2059.99	6649.71	4214.73	1686.82	688.778
	K10_HL	min	9.95245	12.0564	19.1799	18.1554	15.4938	10.2187	14.1761	3.66522	1.49662
	Cmax	ug/mL	180.243	196.585	166.412	227.797	92.158	451.059	219.042	111.645	45.588
	CL	mL/min/kg	38.6401	29.2454	21.7167	16.76	48.5438	15.0382	28.324	12.0416	4.91696
	AUMC	min*min*ug/mL	37159.2	59474.9	127417	156281	46046.7	98033	87402.1	43728.5	17855.7
	MRT	min	14.3583	17.3937	27.6708	26.1927	22.3529	14.7424	20.4518	5.28779	2.15916
	Vss	mL/kg	554.807	508.685	600.917	438.988	1085.09	221.7	568.365	261.001	106.574
			0522	0524	0513	0517	0518	0620
Two-cpt	V1	mL/kg	554.314	509.654	5.33483	598.615	221.211	439.459	388.098	209.65	85.922
	K10	1/min	0.069697	0.057403	0.275217	0.036248	0.067949	0.038128	0.0907737	0.0835092	0.0342251
	K12	1/min	6.4e-05	0.000299	0.001105	1.9e-05	0.000496	3e-06	0.000331	0.00038806	0.000159041
	K21	1/min	0.160565	0.210834	0.053664	0.048543	0.268798	0.002726	0.124188	0.0959094	0.0393071
	AIC		15.5688	27.2069	-10.4124	42.5934	25.7838	49.8786	25.1032	19.4803	7.98372
	AUC	min*ug/mL	2588.37	3418.14	7108.83	4608.57	6652.89	5968.13	5057.49	1661.73	681.037
	K10_HL	min	9.94508	12.0751	2.51855	19.1223	10.201	18.1795	12.0069	5.57188	2.28356
	Alpha	1/min	0.160678	0.211244	0.276589	0.048618	0.269461	0.038131	0.167454	0.0958521	0.0392837
	Beta	1/min	0.069649	0.057292	0.053397	0.036193	0.067782	0.002726	0.0478398	0.0229654	0.00941206
	Alpha_HL	min	4.31389	3.28126	2.50606	14.2571	2.57235	18.1781	7.51813	6.28289	2.57496
	Beta_HL	min	9.95206	12.0986	12.9809	19.1515	10.2262	254.262	53.1119	90.0086	36.8888
	A	ug/mL	0.223295	0.522804	0.99	0.99953	1.48592	227.551	38.6288	84.4897	34.6269
	B	ug/mL	180.18	195.689	169.21	166.053	450.571	0.001344	193.617	132.321	54.2299
	Cmax	ug/mL	180.403	196.211	166.2	167.052	452.057	227.553	231.579	100.776	41.3016
	CL	mL/min/kg	38.6343	29.2557	22.3	21.6987	15.0311	16.7557	23.9459	7.98828	3.27388
	AUMC	min*min*ug/mL	37152	59630.6	252571	127189	98090.7	156685	121886	70639.2	28950.5
	MRT	min	14.3534	17.4454	25.71	27.5983	14.7441	26.2536	21.0175	5.61649	2.30184
	Vss	mL/kg	554.534	510.376	5.44473	598.848	221.619	439.896	388.453	209.718	85.95
	V2	mL/kg	0.220248	0.722145	0.109891	0.233245	0.407988	0.437603	0.355187	0.19895	0.081537
	CLD2	mL/min/kg	0.035364	0.152253	0.005897	0.011323	0.109666	0.001193	0.052616	0.0577523	0.023669
	AUC		4214.73	4214.73

## Sheet: Data for blood-MPV (non-cpt)
										Average	S.D.	S.E.M.
	1	Rsq		0.9711	0.9864	0.9262	0.987	0.9762	0.9899	0.9728	0.0218518	0.00892131
	1	Rsq_adjusted		0.9567	0.9727	0.9017	0.9827	0.9523	0.9797	0.957633	0.0273865	0.0111809
	1	Corr_XY		-0.9855	-0.9932	-0.9624	-0.9935	-0.988	-0.9949	-0.98625	0.0111664	0.00455884
	1	No_points_lambda_z		4	3	5	5	3	3	3.83333	0.897527	0.366427
	1	Lambda_z	1/min	0.1023	0.0617	0.088	0.0878	0.0404	0.1342	0.0857333	0.0296243	0.0120945
	1	Lambda_z_lower	min	20	60	20	20	80	40	40	23.094	9.42844
	1	Lambda_z_upper	min	80	100	100	100	120	80	96.6667	13.7437	5.61104
	1	HL_Lambda_z	min	6.7762	11.2351	7.8726	7.8984	17.1617	5.1667	9.35178	3.9368	1.60725
	1	Tmax	min	20	20	20	20	20	20	20	0	0
	1	Cmax	ug/mL	44.609	61.5926	74.0918	115.777	99.6333	36.4297	72.0222	28.3085	11.5573
	1	Cmax_D	kg*ug/mL/mg	0.4461	0.6159	0.7409	1.1578	0.9963	0.3643	0.720217	0.283086	0.115574
	1	C0	ug/mL	161.586	160.423	86.3378	408.965	133.696	63.0286	169.006	113.3	46.2562
	1	Tlast	min	80	100	100	100	120	80	96.6667	13.7437	5.61104
	1	Clast	ug/mL	0.137	0.0861	0.1686	0.1451	0.2556	0.0984	0.148467	0.0554106	0.0226221
	1	AUClast	min*ug/mL	2766.79	3334.82	3674.29	7127.48	4964.64	1798.96	3944.5	1713.04	699.372
	1	AUCall	min*ug/mL	2766.79	3334.82	3674.29	7127.48	4964.64	1798.96	3944.5	1713.04	699.372
	1	AUCINF_obs	min*ug/mL	2768.13	3336.21	3676.21	7129.13	4970.97	1799.7	3946.73	1713.74	699.658
	1	AUCINF_D_obs	min*kg*ug/mL/mg	27.6813	33.3621	36.7621	71.2913	49.7097	17.997	39.4672	17.1374	6.99658
	1	AUC_%Extrap_obs	%	0.0484	0.0418	0.0521	0.0232	0.1273	0.0407	0.0555833	0.0333346	0.0136093
	1	AUC_%Back_Ext_obs	%	74.4889	66.5471	43.64	73.6053	46.9385	55.2639	60.0806	12.2375	4.99613
	1	Vz_obs	mL/kg	353.163	485.843	308.955	159.838	498.074	414.18	370.009	115.436	47.1282
	1	Cl_obs	mL/min/kg	36.1254	29.9741	27.202	14.027	20.1168	55.5649	30.5017	13.2301	5.40138
	1	AUCINF_pred	min*ug/mL	2767.95	3336.1	3675.48	7128.76	4970.52	1799.59	3946.4	1713.65	699.622
	1	AUCINF_D_pred	min*kg*ug/mL/mg	27.6795	33.361	36.7548	71.2876	49.7052	17.9959	39.464	17.1365	6.99622
	1	AUC_%Extrap_pred	%	0.0417	0.0385	0.0323	0.018	0.1184	0.0348	0.0472833	0.0326694	0.0133377
	1	AUC_%Back_Ext_pred	%	74.4939	66.5493	43.6486	73.6092	46.9427	55.2671	60.0851	12.2365	4.99572
	1	Vz_pred	mL/kg	353.187	485.859	309.016	159.846	498.119	414.205	370.039	115.44	47.1299
	1	Cl_pred	mL/min/kg	36.1278	29.9751	27.2074	14.0277	20.1186	55.5682	30.5041	13.2307	5.40162
	1	AUMClast	min*min*ug/mL	28469.9	45228.7	84126.3	76794.7	109290	32574.3	62747.4	29475.7	12033.9
	1	AUMCINF_obs	min*min*ug/mL	28590.2	45390.9	84339.5	76978.8	110207	32638.5	63024.1	29707.4	12128.4
	1	AUMC_%Extrap_obs	%	0.4207	0.3574	0.2528	0.2392	0.8312	0.1965	0.382967	0.214232	0.0874631
	1	AUMCINF_pred	min*min*ug/mL	28573.6	45377.9	84258.4	76937.6	110142	32629.1	62986.5	29683.5	12118.7
	1	AUMC_%Extrap_pred	%	0.3628	0.3288	0.1567	0.1858	0.7733	0.168	0.329233	0.213955	0.0873498
	1	MRTlast	min	10.2899	13.5626	22.8959	10.7745	22.0138	18.1073	16.274	5.05901	2.06541
	1	MRTINF_obs	min	10.3283	13.6055	22.942	10.7978	22.17	18.1355	16.3299	5.08482	2.07595
	1	MRTINF_pred	min	10.323	13.6021	22.9245	10.7926	22.1591	18.1314	16.3221	5.08099	2.07438
	1	Vss_obs	mL/kg	373.116	407.813	624.068	151.46	445.991	1007.7	501.691	265.244	108.29
	1	Vss_pred	mL/kg	372.949	407.723	623.715	151.395	445.81	1007.53	501.52	265.203	108.273

## Sheet: Data for blood-NHC
			0522	0524	0513	0517	0620	0621	average	SD	SEM
	Rsq		0.985	0.9872	0.9944	0.9924	0.9994	0.986	0.990733	0.00514933	0.00210262
	Rsq_adjusted		0.9775	0.9851	0.993	0.9848	0.9991	0.9832	0.987117	0.00701746	0.00286544
	Corr_XY		-0.9925	-0.9936	-0.9972	-0.9962	-0.9997	-0.993	-0.995367	0.00257466	0.00105131
	No_points_lambda_z		4	8	6	3	4	7	5.33333	1.79505	0.732975
	Lambda_z	1/min	0.0052	0.0089	0.0086	0.0058	0.0078	0.0096	0.00765	0.00161838	0.000660835
	Lambda_z_lower	min	300	220	260	320	300	240	273.333	35.9011	14.6595
	Lambda_z_upper	min	360	360	360	360	360	360	360	0	0
	HL_Lambda_z	min	132.602	78.286	80.3895	120.049	88.8754	72.1691	95.3952	22.701	9.26951
	Tmax	min	40	40	40	40	40	40	40	0	0
	Cmax	ug/mL	123.164	147.884	160.672	134.726	180.923	143.304	148.446	18.5219	7.56303
	Cmax_D	kg*ug/mL/mg	1.2316	1.4788	1.6067	1.3473	1.8092	1.433	1.48443	0.185216	0.0756293
	C0	ug/mL	24.2113	21.5643	11.7349	14.2626	30.0729	10.6006	18.7411	7.09125	2.89557
	Tlast	min	360	360	360	360	360	360	360	0	0
	Clast	ug/mL	0.3023	0.4831	0.4166	0.288	0.266	0.3282	0.347367	0.0772011	0.0315235
	AUClast	min*ug/mL	6587.95	6785.1	7472.28	6336.2	8867.55	7321.99	7228.51	832.442	339.911
	AUCall	min*ug/mL	6587.95	6785.1	7472.28	6336.2	8867.55	7321.99	7228.51	832.442	339.911
	AUCINF_obs	min*ug/mL	6645.78	6839.66	7520.59	6386.09	8901.66	7356.16	7274.99	825.481	337.069
	AUCINF_D_obs	min*kg*ug/mL/mg	66.4578	68.3966	75.2059	63.8609	89.0166	73.5616	72.7499	8.25482	3.37069
	AUC_%Extrap_obs	%	0.8701	0.7978	0.6424	0.7811	0.3831	0.4645	0.6565	0.179316	0.0732202
	AUC_%Back_Ext_obs	%	7.2862	6.3057	3.1207	4.4668	6.7567	2.8821	5.13637	1.74201	0.711314
	Vz_obs	mL/kg	2878.59	1651.29	1542.13	2712.05	1440.41	1415.39	1939.98	611.484	249.687
	Cl_obs	mL/min/kg	15.0471	14.6206	13.2968	15.659	11.2339	13.594	13.9086	1.44305	0.58924
	AUCINF_pred	min*ug/mL	6646.61	6837.05	7519.29	6386.38	8901.52	7353.64	7274.08	825.404	337.037
	AUCINF_D_pred	min*kg*ug/mL/mg	66.4661	68.3705	75.1929	63.8638	89.0152	73.5364	72.7408	8.25403	3.37037
	AUC_%Extrap_pred	%	0.8825	0.7598	0.6252	0.7856	0.3816	0.4303	0.644167	0.18494	0.0755166
	AUC_%Back_Ext_pred	%	7.2853	6.3081	3.1213	4.4666	6.7568	2.8831	5.13687	1.74179	0.711224
	Vz_pred	mL/kg	2878.23	1651.92	1542.4	2711.93	1440.43	1415.87	1940.13	611.215	249.577
	Cl_pred	mL/min/kg	15.0453	14.6262	13.2991	15.6583	11.234	13.5987	13.9103	1.44277	0.589126
	AUMClast	min*min*ug/mL	436226	428094	481241	394045	523945	482737	457715	42737.6	17451
	AUMCINF_obs	min*min*ug/mL	468107	453899	504236	420642	540595	498595	481012	38611	15766
	AUMC_%Extrap_obs	%	6.8105	5.6854	4.5604	6.3229	3.0799	3.1805	4.93993	1.45297	0.593291
	AUMCINF_pred	min*min*ug/mL	468565	452662	503616	420798	540529	497423	480599	38527	15731.7
	AUMC_%Extrap_pred	%	6.9015	5.4275	4.4429	6.3575	3.068	2.9525	4.85832	1.51416	0.618276
	MRTlast	min	66.2158	63.0932	64.4035	62.1895	59.0857	65.9297	63.4862	2.43116	0.992714
	MRTINF_obs	min	70.4367	66.3628	67.0474	65.8685	60.7298	67.7792	66.3707	2.9168	1.19101
	MRTINF_pred	min	70.4968	66.2072	66.9765	65.8899	60.7232	67.6431	66.3228	2.91973	1.19221
	Vss_obs	mL/kg	1059.87	970.265	891.517	1031.44	682.23	921.393	926.119	123.58	50.4614
	Vss_pred	mL/kg	1060.64	968.36	890.73	1031.73	682.167	919.859	925.581	123.717	50.5175
	MPV_AUC	min*ug/mL	2768.13	3336.21	3676.21	7129.13	4970.97	1799.7
	NHC_AUC	min*ug/mL	6587.95	6785.1	7472.28	6336.2	8867.55	7321.99
	biotrans		2.37993	2.03377	2.03261	0.888776	1.78387	4.06846	2.1979	0.954952	0.389936
			4214.73	4214.73	4214.73	4214.73	4214.73	4214.73
			6587.95	6785.1	7472.28	6336.2	8867.55	7321.99
	biotrans		1.56308	1.60985	1.7729	1.50335	2.10394	1.73724	1.71506	0.197508	0.0806483

## Sheet: Data for brain-MPV
			0522	0524	0513	0517	0518	0620	average	SD	SEM
	Rsq		0.9855	0.9982	0.9939	0.9072	0.9959	0.9999	0.9801	0.0329224	0.0134432
	Rsq_adjusted		0.9709	0.9965	0.9877	0.8144	0.9917	0.9998	0.960167	0.0658363	0.0268829
	Corr_XY		-0.9927	-0.9991	-0.9969	-0.9525	-0.9979	-1	-0.98985	0.0168633	0.00688581
	No_points_lambda_z		3	3	3	3	3	3	3	0	0
	Lambda_z	1/min	0.0623	0.0972	0.0816	0.0653	0.0618	0.0898	0.0763333	0.0139904	0.00571271
	Lambda_z_lower	min	40	40	40	40	40	40	40	0	0
	Lambda_z_upper	min	80	80	80	80	80	80	80	0	0
	HL_Lambda_z	min	11.1231	7.1342	8.4985	10.6093	11.211	7.719	9.38252	1.65739	0.676763
	Tmax	min	40	40	40	40	20	40	36.6667	7.45356	3.04351
	Cmax	ug/mL	0.368	0.4423	0.2481	0.3218	0.2928	0.4754	0.358067	0.0802379	0.0327635
	Cmax_D	kg*ug/mL/mg	0.0037	0.0044	0.0025	0.0032	0.0029	0.0048	0.00358333	0.000811206	0.00033124
	C0	ug/mL	0.2353	0	0.1497	0.1466	0.4677	0.0602	0.176583	0.149747	0.0611462
	Tlast	min	80	80	80	80	80	80	80	0	0
	Clast	ug/mL	0.0304	0.0091	0.0095	0.0236	0.0155	0.0131	0.0168667	0.00773664	0.0031591
	AUClast	min*ug/mL	16.3516	10.3966	10.3257	14.6631	15.5767	13.0697	13.3972	2.36735	0.966661
	AUCall	min*ug/mL	16.3516	10.3966	10.3257	14.6631	15.5767	13.0697	13.3972	2.36735	0.966661
	AUCINF_obs	min*ug/mL	16.8399	10.49	10.4422	15.024	15.8267	13.2155	13.6397	2.49216	1.01762
	AUCINF_D_obs	min*kg*ug/mL/mg	0.1684	0.1049	0.1044	0.1502	0.1583	0.1322	0.1364	0.0249264	0.0101782
	AUC_%Extrap_obs	%	2.8997	0.8906	1.1156	2.4025	1.5798	1.1035	1.66528	0.740773	0.30248
	AUC_%Back_Ext_obs	%	27.947	0	28.6723	19.5179	48.0511	9.104	22.2154	15.3554	6.27008
	Vz_obs	mL/kg	95292.7	98117.6	117415	101877	102195	84265.4	99860.5	9872.5	4031.24
	Cl_obs	mL/min/kg	5938.27	9532.89	9576.52	6656.01	6318.44	7566.86	7598.16	1468.48	599.625
	AUCINF_pred	min*ug/mL	16.7991	10.4945	10.4339	15.1225	15.8385	13.217	13.6509	2.49542	1.01895
	AUCINF_D_pred	min*kg*ug/mL/mg	0.168	0.1049	0.1043	0.1512	0.1584	0.1322	0.1365	0.0249728	0.0101971
	AUC_%Extrap_pred	%	2.6634	0.9331	1.0368	3.0382	1.6531	1.1143	1.73982	0.824886	0.336826
	AUC_%Back_Ext_pred	%	28.015	0	28.6952	19.3908	48.0153	9.103	22.2032	15.3552	6.26999
	Vz_pred	mL/kg	95524.5	98075.6	117509	101213	102119	84256.2	99782.9	9864.41	4027.93
	Cl_pred	mL/min/kg	5952.72	9528.8	9584.15	6612.65	6313.74	7566.03	7593.02	1472.01	601.065
	AUMClast	min*min*ug/mL	510.55	448.679	312.621	550.526	349.503	512.409	447.381	88.1286	35.9855
	AUMCINF_obs	min*min*ug/mL	557.451	457.115	323.368	584.927	373.55	525.7	470.352	95.6791	39.0686
	AUMC_%Extrap_obs	%	8.4134	1.8454	3.3236	5.8811	6.4373	2.5283	4.73818	2.34355	0.956941
	AUMCINF_pred	min*min*ug/mL	553.525	457.521	322.601	594.315	374.684	525.831	471.413	97.0422	39.6252
	AUMC_%Extrap_pred	%	7.7638	1.9325	3.0937	7.3679	6.7204	2.5526	4.90515	2.42159	0.988808
	MRTlast	min	31.2232	43.1564	30.2759	37.5451	22.4376	39.2059	33.974	6.81632	2.78331
	MRTINF_obs	min	33.1029	43.5762	30.9674	38.9328	23.6026	39.7789	34.9935	6.60325	2.6963
	MRTINF_pred	min	32.9498	43.5962	30.9186	39.3	23.6566	39.7845	35.0343	6.64333	2.71267
	Vss_obs	mL/kg	196574	415407	296560	259137	149131	301001	269635	84584.9	34538.5
	Vss_pred	mL/kg	196141	415420	296328	259877	149361	301011	269690	84570.1	34532.5
	blood_MPV_AUC	min*ug/mL	2587.99	3419.34	4604.76	5966.6	2059.99	6649.71
	brain_MPV_AUClast	min*ug/mL	16.8399	10.49	10.4422	15.024	15.8267	13.2155
			0.00650695	0.00306784	0.0022677	0.00251802	0.00768289	0.00198738	0.00400513	0.00223476	0.000912521
	blood_MPV_AUC		4214.73	4214.73	4214.73	4214.73	4214.73	4214.73
	brain_MPV_AUClast		16.8399	10.49	10.4422	15.024	15.8267	13.2155
			0.00399548	0.00248889	0.00247755	0.00356464	0.00375509	0.00313555	0.0032362	0.000591297	0.000241444
	Rsq
	Rsq_adjusted
	Corr_XY
	No_points_lambda_z
	Lambda_z	1/min
	Lambda_z_lower	min
	Lambda_z_upper	min
	HL_Lambda_z	min
	Tmax	min
	Cmax	ug/mL
	Cmax_D	kg*ug/mL/mg
	C0	ug/mL
	Tlast	min
	Clast	ug/mL
	AUClast	min*ug/mL
	AUCall	min*ug/mL
	AUCINF_obs	min*ug/mL
	AUCINF_D_obs	min*kg*ug/mL/mg
	AUC_%Extrap_obs	%
	AUC_%Back_Ext_obs	%
	Vz_obs	mL/kg
	Cl_obs	mL/min/kg
	AUCINF_pred	min*ug/mL
	AUCINF_D_pred	min*kg*ug/mL/mg
	AUC_%Extrap_pred	%
	AUC_%Back_Ext_pred	%
	Vz_pred	mL/kg
	Cl_pred	mL/min/kg
	AUMClast	min*min*ug/mL
	AUMCINF_obs	min*min*ug/mL
	AUMC_%Extrap_obs	%
	AUMCINF_pred	min*min*ug/mL
	AUMC_%Extrap_pred	%
	MRTlast	min
	MRTINF_obs	min
	MRTINF_pred	min
	Vss_obs	mL/kg
	Vss_pred	mL/kg
	Rsq
	Rsq_adjusted
	Corr_XY
	No_points_lambda_z
	Lambda_z	1/min
	Lambda_z_lower	min
	Lambda_z_upper	min
	HL_Lambda_z	min
	Tmax	min
	Cmax	ug/mL
	Cmax_D	kg*ug/mL/mg
	C0	ug/mL
	Tlast	min
	Clast	ug/mL
	AUClast	min*ug/mL
	AUCall	min*ug/mL
	AUCINF_obs	min*ug/mL
	AUCINF_D_obs	min*kg*ug/mL/mg
	AUC_%Extrap_obs	%
	AUC_%Back_Ext_obs	%
	Vz_obs	mL/kg
	Cl_obs	mL/min/kg
	AUCINF_pred	min*ug/mL
	AUCINF_D_pred	min*kg*ug/mL/mg
	AUC_%Extrap_pred	%
	AUC_%Back_Ext_pred	%
	Vz_pred	mL/kg
	Cl_pred	mL/min/kg
	AUMClast	min*min*ug/mL
	AUMCINF_obs	min*min*ug/mL
	AUMC_%Extrap_obs	%
	AUMCINF_pred	min*min*ug/mL
	AUMC_%Extrap_pred	%
	MRTlast	min
	MRTINF_obs	min
	MRTINF_pred	min
	Vss_obs	mL/kg
	Vss_pred	mL/kg
	Rsq
	Rsq_adjusted
	Corr_XY
	No_points_lambda_z
	Lambda_z	1/min
	Lambda_z_lower	min
	Lambda_z_upper	min
	HL_Lambda_z	min
	Tmax	min
	Cmax	ug/mL
	Cmax_D	kg*ug/mL/mg
	C0	ug/mL
	Tlast	min
	Clast	ug/mL
	AUClast	min*ug/mL
	AUCall	min*ug/mL
	AUCINF_obs	min*ug/mL
	AUCINF_D_obs	min*kg*ug/mL/mg
	AUC_%Extrap_obs	%
	AUC_%Back_Ext_obs	%
	Vz_obs	mL/kg
	Cl_obs	mL/min/kg
	AUCINF_pred	min*ug/mL
	AUCINF_D_pred	min*kg*ug/mL/mg
	AUC_%Extrap_pred	%
	AUC_%Back_Ext_pred	%
	Vz_pred	mL/kg
	Cl_pred	mL/min/kg
	AUMClast	min*min*ug/mL
	AUMCINF_obs	min*min*ug/mL
	AUMC_%Extrap_obs	%
	AUMCINF_pred	min*min*ug/mL
	AUMC_%Extrap_pred	%
	MRTlast	min
	MRTINF_obs	min
	MRTINF_pred	min
	Vss_obs	mL/kg
	Vss_pred	mL/kg
	Rsq
	Rsq_adjusted
	Corr_XY
	No_points_lambda_z
	Lambda_z	1/min
	Lambda_z_lower	min
	Lambda_z_upper	min
	HL_Lambda_z	min
	Tmax	min
	Cmax	ug/mL
	Cmax_D	kg*ug/mL/mg
	C0	ug/mL
	Tlast	min
	Clast	ug/mL
	AUClast	min*ug/mL
	AUCall	min*ug/mL
	AUCINF_obs	min*ug/mL
	AUCINF_D_obs	min*kg*ug/mL/mg
	AUC_%Extrap_obs	%
	AUC_%Back_Ext_obs	%
	Vz_obs	mL/kg
	Cl_obs	mL/min/kg
	AUCINF_pred	min*ug/mL
	AUCINF_D_pred	min*kg*ug/mL/mg
	AUC_%Extrap_pred	%
	AUC_%Back_Ext_pred	%
	Vz_pred	mL/kg
	Cl_pred	mL/min/kg
	AUMClast	min*min*ug/mL
	AUMCINF_obs	min*min*ug/mL
	AUMC_%Extrap_obs	%
	AUMCINF_pred	min*min*ug/mL
	AUMC_%Extrap_pred	%
	MRTlast	min
	MRTINF_obs	min
	MRTINF_pred	min
	Vss_obs	mL/kg
	Vss_pred	mL/kg

## Sheet: Data for brain-NHC
			0522	0524	0513	0517	0518	0620
1	Rsq		0.9605	0.9766	0.9768	0.9984	0.9824	0.976	0.97845	0.0111651	0.00455904
1	Rsq_adjusted		0.9526	0.9745	0.9742	0.9967	0.9805	0.9739	0.9754	0.012936	0.00528215
1	Corr_XY		-0.98	-0.9882	-0.9883	-0.9992	-0.9912	-0.9879	-0.989133	0.00565852	0.00231054
1	No_points_lambda_z		7	13	11	3	11	13	9.66667	3.59011	1.46595
1	Lambda_z	1/min	0.0058	0.0088	0.0075	0.0042	0.0071	0.0087	0.00701667	0.00161598	0.000659853
1	Lambda_z_lower	min	180	100	160	320	160	100	170	73.7111	30.0985
1	Lambda_z_upper	min	300	340	360	360	360	340	343.333	21.3437	8.71529
1	HL_Lambda_z	min	120.375	78.5879	92.4518	165.466	97.5706	79.6717	105.687	30.115	12.2969
1	Tmax	min	60	40	40	40	40	40	43.3333	7.45356	3.04351
1	Cmax	ug/mL	0.6796	0.5928	0.6601	1.0075	0.6778	0.6335	0.70855	0.136951	0.055921
1	Cmax_D	kg*ug/mL/mg	0.0068	0.0059	0.0066	0.0101	0.0068	0.0063	0.00708333	0.00138494	0.000565512
1	C0	ug/mL	0.1203	0.5119	0.2527	0.2172	0.1425	0.5471	0.298617	0.169381	0.0691634
1	Tlast	min	300	340	360	360	360	340	343.333	21.3437	8.71529
1	Clast	ug/mL	0.0362	0.0258	0.011	0.032	0.0224	0.0283	0.02595	0.00799286	0.00326372
1	AUClast	min*ug/mL	53.6403	61.6479	53.6577	75.4442	57.8635	66.0794	61.3888	7.65789	3.12695
1	AUCall	min*ug/mL	54.0021	61.9054	53.6577	75.4442	57.8635	66.3629	61.5393	7.62876	3.11505
1	AUCINF_obs	min*ug/mL	59.9249	64.5679	55.1185	83.0935	61.0174	69.3375	65.51	8.98218	3.66769
1	AUCINF_D_obs	min*kg*ug/mL/mg	0.5992	0.6457	0.5512	0.8309	0.6102	0.6934	0.6551	0.0898118	0.0366728
1	AUC_%Extrap_obs	%	10.4875	4.5223	2.6502	9.2056	5.1688	4.6988	6.1222	2.77226	1.132
1	AUC_%Back_Ext_obs	%	4.0147	15.8556	9.1687	5.2276	4.6692	15.7809	9.11945	5.0127	2.04683
1	Vz_obs	mL/kg	289804	175596	241987	287287	230696	165772	231857	48419.9	19771.3
1	Cl_obs	mL/min/kg	1668.76	1548.76	1814.27	1203.46	1638.88	1442.22	1552.73	193.004	78.8094
1	AUCINF_pred	min*ug/mL	59.4697	64.1281	55.2831	83.1085	60.9378	68.8442	65.2952	8.98551	3.66905
1	AUCINF_D_pred	min*kg*ug/mL/mg	0.5947	0.6413	0.5528	0.8311	0.6094	0.6884	0.65295	0.0898606	0.0366928
1	AUC_%Extrap_pred	%	9.8023	3.8676	2.9401	9.222	5.0449	4.016	5.81548	2.68927	1.09811
1	AUC_%Back_Ext_pred	%	4.0454	15.9643	9.1414	5.2267	4.6753	15.894	9.15785	5.05615	2.06458
1	Vz_pred	mL/kg	292022	176800	241267	287235	230997	166960	232547	48332.2	19735.5
1	Cl_pred	mL/min/kg	1681.53	1559.38	1808.87	1203.25	1641.02	1452.55	1557.77	192.379	78.5541
1	AUMClast	min*min*ug/mL	4683.93	5099.43	4245	7037.92	5567.49	5491.59	5354.23	879.752	359.229
1	AUMCINF_obs	min*min*ug/mL	7660.73	6423.27	4965.71	11617.7	7146.84	6973.8	7464.67	2039.49	832.784
1	AUMC_%Extrap_obs	%	38.8579	20.6101	14.5137	39.4205	22.0985	21.2541	26.1258	9.52253	3.88834
1	AUMCINF_pred	min*min*ug/mL	7445.12	6223.9	5046.94	11626.7	7106.98	6749.4	7366.5	2053.01	838.306
1	AUMC_%Extrap_pred	%	37.0872	18.067	15.8896	39.4674	21.6616	18.636	25.1348	9.46932	3.86661
1	MRTlast	min	87.3212	82.7186	79.1126	93.2864	96.2177	83.1058	86.9604	6.05922	2.47416
1	MRTINF_obs	min	127.839	99.481	90.0916	139.814	117.128	100.578	112.489	17.3999	7.10492
1	MRTINF_pred	min	125.192	97.0542	91.2927	139.897	116.627	98.0388	111.35	17.4081	7.10823
1	Vss_obs	mL/kg	213332	154072	163451	168262	191958	145055	172688	23231.8	9486.25
1	Vss_pred	mL/kg	210514	151344	165137	168331	191387	142407	171520	23168.8	9460.51
	MPV_AUClast	min*ug/mL	16.3516	10.3966	10.3257	14.6631	15.5767	13.0697
	NHC_AUClast	min*ug/mL	53.6403	61.6479	53.6577	75.4442	57.8635	66.0794
			3.28043	5.92962	5.19652	5.14517	3.71475	5.05592	4.7204	0.918945	0.375233
	blood_NHC_AUC	min*ug/mL	6587.95	6785.1	7472.28	6336.2	8867.55	7321.99
	brain_NHC_AUClast	min*ug/mL	53.6403	61.6479	53.6577	75.4442	57.8635	66.0794
			0.00814218	0.00908578	0.0071809	0.0119068	0.00652531	0.00902478	0.0086443	0.00172567	0.000704643
								3.28043	5.92962	5.19652	5.14517
	MPV_AUClast	min*ug/mL	13.6397	13.6397	13.6397	13.6397	13.6397	13.6397
	NHC_AUClast	min*ug/mL	53.6403	61.6479	53.6577	75.4442	57.8635	66.0794
			3.93266	4.51974	3.93394	5.53122	4.24229	4.84464	4.50075	0.561442	0.229253
	blood_NHC_AUC	min*ug/mL	7228.51	7228.51	7228.51	7228.51	7228.51	7228.51
	brain_NHC_AUClast	min*ug/mL	53.6403	61.6479	53.6577	75.4442	57.8635	66.0794
			0.00742065	0.00852843	0.00742306	0.010437	0.0080049	0.00914149	0.00849259	0.0010594	0.000432585

## Sheet: Data for NBMPR_MPV
Blood			0629	0801	0802	0630	0727	0830
	AUC	min*ug/mL	2888.06	6501.97	4839.74	2456.26	5558.88	2905.42		4191.72	1527.1	623.561
	K10_HL	min	20.8432	19.7533	12.9168	13.6698	10.5934	8.97927		14.4593	4.41132	1.80127
	Cmax	ug/mL	96.0436	228.155	259.713	124.549	363.728	224.281		216.078	88.2266	36.0256
	CL	mL/min/kg	34.6253	15.38	20.6623	40.7122	17.9892	34.4184		27.2979	9.6355	3.93446
	AUMC	min*min*ug/mL	86845	185293	90188.3	48440.8	84956.9	37637.8
	MRT	min	30.0703	28.498	18.6349	19.7213	15.2831	12.9544		20.8603	6.36419	2.59869
	Vss	mL/kg	1041.19	438.298	385.04	802.899	274.931	445.869
			0629	0630	0727	0801	0802	0830		Average	STEVP	SEM
	Rsq		0.9799	0.9584	0.9251	1	0.9561	0.9818
	Rsq_adjusted		0.9597	0.9445	0.9127	0.9999	0.9473	0.9757
	Corr_XY		-0.9899	-0.979	-0.9618	-1	-0.9778	-0.9909
	No_points_lambda_z		3	5	8	3	7	5
	Lambda_z	1/min	0.0595	0.0065	0.028	0.0054	0.0421	0.0653
	Lambda_z_lower	min	60	120	40	140	60	40
	Lambda_z_upper	min	100	200	180	180	180	120
	HL_Lambda_z	min	11.6547	106.403	24.7125	127.693	16.4745	10.6083		49.591	48.308	19.7256
	Tmax	min	40	40	40	40	40	40		40	0	0
	Cmax	ug/mL	0.5413	0.8107	0.3908	0.4614	0.9143	0.9698		0.681383	0.226057	0.092306
	Cmax_D	kg*ug/mL/mg	0.0054	0.0081	0.0039	0.0046	0.0091	0.0097
	C0	ug/mL	0.3324	0.6892	0.221	0.3736	0.8086	0.4646
	Tlast	min	100	200	180	180	180	120
	Clast	ug/mL	0.006	0.0048	0.0084	0.0068	0.0006	0.0046
	AUClast	min*ug/mL	22.4357	40.3367	20.1311	25.6428	46.9833	37.9893		32.2532	10.0187	4.09094
	AUCall	min*ug/mL	22.4357	40.3367	20.1311	25.6428	46.9833	37.9893
	AUCINF_obs	min*ug/mL	22.536	41.0807	20.4295	26.897	46.9984	38.0599		32.6669	9.92429	4.05238
	AUCINF_D_obs	min*kg*ug/mL/mg	0.2254	0.4108	0.2043	0.269	0.47	0.3806
	AUC_%Extrap_obs	%	0.4449	1.811	1.4604	4.663	0.0322	0.1855
	AUC_%Back_Ext_obs	%	29.4986	33.5541	21.6322	27.7838	34.4088	24.4131
	Vz_obs	mL/kg	74610.3	373670	174515	684920	50571.2	40211.8
	Cl_obs	mL/min/kg	4437.34	2434.23	4894.89	3717.89	2127.73	2627.44		3373.26	1045.29	426.823
	AUCINF_pred	min*ug/mL	22.5266	41.1037	20.302	26.8974	46.998	38.0501
	AUCINF_D_pred	min*kg*ug/mL/mg	0.2253	0.411	0.203	0.269	0.47	0.3805
	AUC_%Extrap_pred	%	0.4034	1.8659	0.8419	4.6646	0.0314	0.1597
	AUC_%Back_Ext_pred	%	29.5109	33.5353	21.768	27.7833	34.409	24.4194
	Vz_pred	mL/kg	74641.4	373461	175611	684908	50571.6	40222.2
	Cl_pred	mL/min/kg	4439.2	2432.87	4925.62	3717.83	2127.75	2628.12
	AUMClast	min*min*ug/mL	672.506	1206.98	874.548	918.808	1362.78	1271.14
	AUMCINF_obs	min*min*ug/mL	684.219	1469.97	938.89	1375.61	1365.86	1280.69
	AUMC_%Extrap_obs	%	1.7118	17.8913	6.853	33.2074	0.2255	0.7458
	AUMCINF_pred	min*min*ug/mL	683.121	1478.1	911.407	1375.78	1365.79	1279.36
	AUMC_%Extrap_pred	%	1.5538	18.3428	4.0442	33.2154	0.2203	0.6426
	MRTlast	min	29.9748	29.9225	43.4426	35.8311	29.0056	33.4604		33.6062	4.99414	2.03926
	MRTINF_obs	min	30.3611	35.7826	45.9577	51.1439	29.0618	33.6493
	MRTINF_pred	min	30.3251	35.9603	44.8924	51.1491	29.0605	33.623
	Vss_obs	mL/kg	134723	87103.1	224958	190147	61835.8	88411.4
	Vss_pred	mL/kg	134619	87486.8	221123	190164	61833.5	88365.2
			0629	0801	0802	0630	0727	0830
blood	AUC	min*ug/mL	2888.06	2456.26	5558.88	6501.97	4839.74	2905.42
brain	AUClast	min*ug/mL	22.4357	40.3367	20.1311	25.6428	46.9833	37.9893
			0.00776843	0.016422	0.00362143	0.00394385	0.00970781	0.0130753		0.0090898	0.00462163	0.00206692
blood	AUC	min*ug/mL	4191.72	4191.72	4191.72	4191.72	4191.72	4191.72
brain	AUClast	min*ug/mL	22.4357	40.3367	20.1311	25.6428	46.9833	37.9893
			0.00535239	0.00962295	0.00480259	0.00611749	0.0112086	0.00906294		0.00769449	0.00239012	0.00106893

## Sheet: Data for NBMPR_NHC
Blood			0629	0801	0802	0630	0727	0830
	Rsq		0.9686	0.9989	0.9779	0.9865	0.9996	0.9942
	Rsq_adjusted		0.9646	0.9984	0.9742	0.9851	0.9992	0.993
	Corr_XY		-0.9842	-0.9995	-0.9889	-0.9932	-0.9998	-0.9971
	No_points_lambda_z		10	4	8	12	3	7
	Lambda_z	1/min	0.0126	0.0069	0.0071	0.0128	0.0094	0.0123
	Lambda_z_lower	min	180	300	220	140	320	240
	Lambda_z_upper	min	360	360	360	360	360	360
	HL_Lambda_z	min	55.0103	100.389	97.6548	54.0251	73.7709	56.3548		72.8675	19.6607	8.02806
	Tmax	min	40	40	40	40	40	40		40	0	0
	Cmax	ug/mL	276.363	220.518	185.235	272.555	216.821	230.434		233.654	32.0104	13.0708
	Cmax_D	kg*ug/mL/mg	2.7636	2.2052	1.8524	2.7255	2.1682	2.3043
	C0	ug/mL	23.4295	15.845	75.1668	16.1628	8.9806	89.1912
	Tlast	min	360	360	360	360	360	360
	Clast	ug/mL	0.1929	0.4526	0.3365	0.2835	0.4225	0.432
	AUClast	min*ug/mL	12047.7	10909.5	10458.4	12663.1	12612.6	15767.5		12409.8	1711.22	698.741
	AUCall	min*ug/mL	12047.7	10909.5	10458.4	12663.1	12612.6	15767.5
	AUCINF_obs	min*ug/mL	12063	10975	10505.8	12685.2	12657.5	15802.7		12448.2	1705.08	696.235
	AUCINF_D_obs	min*kg*ug/mL/mg	120.63	109.75	105.058	126.852	126.575	158.027
	AUC_%Extrap_obs	%	0.1269	0.5973	0.4513	0.1742	0.3553	0.2223
	AUC_%Back_Ext_obs	%	3.8845	2.8875	14.3095	2.5483	1.419	11.2881
	Vz_obs	mL/kg	657.904	1319.64	1341.02	614.431	840.835	514.487
	Cl_obs	mL/min/kg	8.2898	9.1116	9.5185	7.8832	7.9004	6.328
	AUCINF_pred	min*ug/mL	12063.7	10975	10508.4	12683	12657.4	15801
	AUCINF_D_pred	min*kg*ug/mL/mg	120.637	109.75	105.084	126.83	126.574	158.01
	AUC_%Extrap_pred	%	0.1328	0.5967	0.4752	0.1566	0.3545	0.2118
	AUC_%Back_Ext_pred	%	3.8843	2.8875	14.3061	2.5487	1.419	11.2893
	Vz_pred	mL/kg	657.865	1319.65	1340.7	614.539	840.841	514.541
	Cl_pred	mL/min/kg	8.2893	9.1116	9.5162	7.8846	7.9005	6.3287
	AUMClast	min*min*ug/mL	695109	691770	566841	777897	811898	992040
	AUMCINF_obs	min*min*ug/mL	701834	724863	590588	787575	832874	1.00754e+06
	AUMC_%Extrap_obs	%	0.9583	4.5655	4.0209	1.2288	2.5185	1.5385
	AUMCINF_pred	min*min*ug/mL	702149	724830	591852	786596	832828	1.00681e+06
	AUMC_%Extrap_pred	%	1.0027	4.5611	4.2259	1.1059	2.5132	1.4672
	MRTlast	min	57.6963	63.41	54.1994	61.4303	64.3722	62.9166		60.6708	3.59515	1.46801
	MRTINF_obs	min	58.1806	66.0465	56.2152	62.0862	65.8006	63.7576
	MRTINF_pred	min	58.2033	66.0439	56.322	62.0199	65.7976	63.7182
	Vss_obs	mL/kg	482.305	601.788	535.085	489.438	519.854	403.461
	Vss_pred	mL/kg	482.464	601.768	535.972	489.002	519.833	403.253
	AUC	min*ug/mL	4191.72	4191.72	4191.72	4191.72	4191.72	4191.72
	AUClast	min*ug/mL	12047.7	10909.5	10458.4	12663.1	12612.6	15767.5		2.96055	0.408238	0.235703
			2.87417	2.60263	2.49502	3.02098	3.00892	3.76159
Brain			0629	0630	0727	0801	0802	0830
	Rsq		0.9368	0.9338	0.9914	0.4041	0.965	0.9845
	Rsq_adjusted		0.9051	0.9272	0.99	0.3615	0.962	0.9814
	Corr_XY		-0.9679	-0.9663	-0.9957	-0.6357	-0.9823	-0.9922
	No_points_lambda_z		4	12	8	16	14	7
	Lambda_z	1/min	0.0011	0.008	0.0071	0.0067	0.0115	0.0049
	Lambda_z_lower	min	300	140	220	60	100	240
	Lambda_z_upper	min	360	360	360	360	360	360
	HL_Lambda_z	min	603.275	86.8461	98.0221	103.108	60.3889	142.752	182.399	189.795	77.4988
	Tmax	min	40	40	40	60	40	40	43.3333	7.45356	3.04351
	Cmax	ug/mL	2.0148	2.3476	0.65	0.9798	3.9422	2.9022	2.13943	1.11459	0.455119
	Cmax_D	kg*ug/mL/mg	0.0201	0.0235	0.0065	0.0098	0.0394	0.029
	C0	ug/mL	0.2593	0.2509	0.0481	0.072	0.6258	0.3064
	Tlast	min	360	360	360	360	360	360
	Clast	ug/mL	0.1713	0.0547	0.1109	0.0801	0.0514	0.2165
	AUClast	min*ug/mL	186.394	149.591	111.234	105.676	267.28	322.833	190.501	80.1827	32.741
	AUCall	min*ug/mL	186.394	149.591	111.234	105.676	267.28	322.833
	AUCINF_obs	min*ug/mL	335.467	156.446	126.92	117.595	271.757	367.421	229.268	100.348	40.9753
	AUCINF_D_obs	min*kg*ug/mL/mg	3.3547	1.5645	1.2692	1.1759	2.7176	3.6742
	AUC_%Extrap_obs	%	44.4374	4.3816	12.3586	10.1353	1.6475	12.1355
	AUC_%Back_Ext_obs	%	1.5456	3.208	0.758	1.2251	4.6059	1.668
	Vz_obs	mL/kg	259442	80086.7	111421	126496	32059.1	56052.3
	Cl_obs	mL/min/kg	298.092	639.198	787.898	850.378	367.976	272.167
	AUCINF_pred	min*ug/mL	336.471	155.034	127.4	114.677	270.681	365.51
	AUCINF_D_pred	min*kg*ug/mL/mg	3.3647	1.5503	1.274	1.1468	2.7068	3.6551
	AUC_%Extrap_pred	%	44.6032	3.5104	12.6891	7.8487	1.2566	11.676
	AUC_%Back_Ext_pred	%	1.541	3.2372	0.7551	1.2562	4.6242	1.6767
	Vz_pred	mL/kg	258668	80816.4	111001	129715	32186.5	56345.4
	Cl_pred	mL/min/kg	297.203	645.022	784.926	872.016	369.438	273.591
	AUMClast	min*min*ug/mL	21442.3	13170.4	16551.3	15185	21778.3	37710.5
	AUMCINF_obs	min*min*ug/mL	204853	16497	24416.3	21248.7	23780.1	62945.3
	AUMC_%Extrap_obs	%	89.5328	20.165	32.2121	28.5365	8.4181	40.09
	AUMCINF_pred	min*min*ug/mL	206088	15811.5	24657.2	19764.1	23299.2	61863.3
	AUMC_%Extrap_pred	%	89.5956	16.7037	32.8743	23.1686	6.5276	39.0422
	MRTlast	min	115.038	88.0424	148.796	143.694	81.4813	116.811	115.644	25.2209	10.2984
	MRTINF_obs	min	610.65	105.448	192.375	180.694	87.5052	171.316
	MRTINF_pred	min	612.499	101.987	193.541	172.346	86.0761	169.252
	Vss_obs	mL/kg	182030	67402.4	151572	153658	32199.8	46626.6
	Vss_pred	mL/kg	182036	65784.1	151915	150289	31799.8	46305.8
MPV	AUClast	min*ug/mL	32.67	32.67	32.67	32.67	32.67	32.67
NHC	AUClast	min*ug/mL	186.394	149.591	111.234	105.676	267.28	322.833
NHC/MPV			5.70535	4.57886	3.40479	3.23466	8.1812	9.88163	5.83108	2.45432	1.00217
NHC	AUClast	min*ug/mL	12410	12410	12410	12410	12410	12410
			186.394	149.591	111.234	105.676	267.28	322.833
			0.0150197	0.0120541	0.0089633	0.00851541	0.0215375	0.0260139	0.0153506	0.00646114	0.00263828
